# Supplementary material for: Characterization of human aquaporin ion channels in a yeast expression system as a tool for novel ion channel discovery
Source: Biosci Rep. 2024 Aug 28;44(8):BSR20240542. doi: 10.1042/BSR20240542 (PMC11358751; doi:10.1042/BSR20240542)
Supplement: Supplementary Movies S1 and S2 [file BSR-2024-0542_supp1.zip]

Archive with 2 entries (2 files):
- BSR-2024-0542_suppS2.mp4
- BSR-2024-0542_suppSV1.mp4
